# Supplementary material for: Evolutionary trade-offs associated with copy number variations in resistance alleles in Culex pipiens mosquitoes
Source: Parasit Vectors. 2022 Dec 22;15:484. doi: 10.1186/s13071-022-05599-8 (PMC9783466; doi:10.1186/s13071-022-05599-8)
Supplement: Supplementary file 2 — Additional file 2. This file basically contains all the raw data supporting each analysis. [file 13071_2022_5599_MOESM2_ESM.xlsx]

## Sheet: qRT-PCR
Sample Name	Targets	References	Mean Cp	CP Error	Mean Cp	Cp Error	Target/Ref	Target/Ref Error	Normalized	Normalized Error
Slab1	ace1	ace2	21.9107	0.0271108	21.4771	0.0592234	0.5645	0.0218	1.00552	0.56
Slab2	ace1	ace2	22.276	0.0547267	21.8193	0.0848497	0.5583	0.0335	0.994478	0.03
SRQ1	ace1	ace2	20.019	0.0196967	21.1551	0.0633695	1.611	0.064	2.86961	0.26
SRQ2	ace1	ace2	20.6792	0.0426747	21.897	0.18619	1.718	0.2005	3.06021	0.12
SRQ3	ace1	ace2	20.7662	0.0115439	22.0167	0.0348449	1.759	0.0378	3.13324	0.04
SRQ4	ace1	ace2	20.7305	0.0165482	21.8776	0.0573409	1.638	0.0572	2.91771	0.02
SRQ5	ace1	ace2	21.0332	0.0762725	22.3522	0.132138	1.845	0.1684	3.28643	0.06
SRQ7	ace1	ace2	20.9773	0.0716322	22.1439	0.0217484	1.664	0.0725	2.96402	0.06
SRQ8	ace1	ace2	20.819	0.0575914	21.9241	0.054658	1.594	0.0739	2.83933	0.03
SRQ9	ace1	ace2	20.5083	0.0508921	21.7016	0.0381792	1.686	0.0629	3.00321	0.03
SRQ10	ace1	ace2	20.6044	0.0147056	21.7589	0.0604405	1.644	0.0601	2.92839	0.03
SR1	ace1	ace2	21.5217	0.0688153	21.0795	0.0209242	0.5584	0.0235	0.994656	0.01
SR2	ace1	ace2	21.586	0.0224533	21.1348	0.0151229	0.5554	0.00878	0.989312	0.01
SR3	ace1	ace2	21.6514	0.0283661	21.2943	0.131691	0.5928	0.0485	1.05593	0.06
SR4	ace1	ace2	21.7416	0.0322559	21.3154	0.0409484	0.5661	0.0173	1.00837	0.05
SR5	ace1	ace2	21.9348	0.0455882	21.5828	0.0329714	0.5972	0.0195	1.06377	0.05
SR7	ace1	ace2	22.3266	0.0868807	21.9088	0.067001	0.5737	0.0367	1.02191	0.08
SR8	ace1	ace2	21.7982	0.0287264	21.4666	0.0206854	0.6045	0.0125	1.07677	0.06
SR9	ace1	ace2	22.2858	0.0554741	21.85	0.00427882	0.5664	0.0185	1.00891	0.04
SR10	ace1	ace2	21.8315	0.0893273	21.4122	0.118538	0.5695	0.0495	1.01443	0.07

## Sheet: Ace-1 activity
Strain	sex	Well1	Well2	plate
SRQ	m	14.441	11.559	1
SRQ	m	10.531	9.644	1
SRQ	m	13.275	9.885	1
SRQ	m	11.326	8.592	1
SR	f	7.718	6.138	1
SR	f	6.051	4.863	1
SR	f	9.038	7.739	1
SR	f	6.846	5.746	1
SRQ	f	10.186	7.465	1
SRQ	f	10.732	9.502	1
SRQ	f	12.259	10.167	1
SRQ	f	11.194	9.751	1
SR	m	9.675	8.249	1
SR	m	6.269	4.973	1
SR	m	7.769	7.033	1
SR	m	6.071	4.8	1
SRQ	m	13.844	10.812	1
SRQ	m	11.754	10.454	1
SRQ	m	10.453	9.391	1
SRQ	m	14.929	13.219	1
SR	f	6.273	5.761	1
SR	f	7.944	6.338	1
SR	f	5.602	5.094	1
SR	f	3.145	2.721	1
SRQ	f	11.202	9.311	1
SRQ	f	12.02	10.302	1
SRQ	f	11.073	9.743	1
SR	m	7.359	6.273	1
SR	m	6.801	5.793	1
SR	m	7.513	6.326	1
SR	m	6.522	5.363	1
SRQ	m	11.29	10.004	1
SRQ	m	11.105	9.278	1
SRQ	m	12.155	11.173	1
SRQ	m	9.516	8.492	1
SR	f	7.755	6.84	1
SR	f	7.335	6.33	1
SR	f	6.43	5.217	1
SR	f	4.958	4.629	1
SRQ	f	9.197	9.686	1
SRQ	f	10.057	9.22	1
SRQ	f	11.204	10.479	1
SR	m	6.751	5.265	1
SR	m	6.144	5.073	1
SR	m	6.722	6.008	1
SRQ	m	12.364	10.979	1
SRQ	m	13.242	10.648	1
SRQ	m	12.472	10.048	1
SRQ	m	9.229	7.809	2
SR	f	7.1	5.919	2
SR	f	8.371	6.851	2
SR	f	5.253	4.181	2
SR	f	8.069	6.799	2
SR	m	8.082	6.134	2
SR	m	7.063	5.89	2
SR	m	5.117	4.442	2
SR	m	6.947	5.717	2
SRQ	f	9.533	9.088	2
SRQ	f	10.092	8.351	2
SRQ	f	12.067	10.225	2
SRQ	f	12.688	10.63	2
SRQ	m	9.007	9.047	2
SRQ	m	12.191	10.334	2
SRQ	m	13.606	10.183	2
SRQ	m	17.054	14.372	2
SR	f	6.257	3.948	2
SR	f	6.08	5.026	2
SR	f	7.726	6.338	2
SR	f	4.685	3.923	2
SR	m	10.224	7.67	2
SR	m	6.829	5.488	2
SR	m	6.012	4.986	2
SRQ	f	11.524	9.632	2
SRQ	f	13.225	10.816	2
SRQ	f	11.275	9.884	2
SRQ	f	10.47	9.109	2
SRQ	m	13.028	10.15	2
SRQ	m	12.234	10.334	2
SRQ	m	10.951	9.621	2
SRQ	f	13.539	11.813	2
SR	f	5.039	4.5	2
SR	f	8.22	7.109	2
SR	f	8.371	7.003	2
SR	f	7.307	5.773	2
SR	m	6.3	5.589	2
SR	m	5.65	4.847	2
SR	m	7.398	6.342	2
SR	m	7.533	6.635	2
SRQ	f	11.684	10.081	2
SRQ	f	10.757	9.538	2
SRQ	f	8.905	6.942	2
SRQ	f	11.939	10.408	2

## Sheet: Population cages
		Replicate 1					Replicate 2					Replicate 3
Generations		R2R2	R2R1	R1R1	Total		R2R2	R2R1	R1R1	Total		R2R2	R2R1	R1R1	Total
1		0	48	0	48		0	48	0	48		0	48	0	48
2		12	29	6	47		4	15	9	28		8	57	24	89
3		10	47	19	76		9	34	29	72		11	28	25	64
4		10	39	36	85		9	25	51	85		2	31	34	67
5		7	29	24	60		7	39	19	65		4	32	30	66
6		6	52	25	83		13	45	38	96		10	32	28	70
7		8	82	50	140		1	64	26	91		9	59	23	91
8		-	-	-	-		-	-	-	-		-	-	-	-
9		-	-	-	-		-	-	-	-		-	-	-	-
10		-	-	-	-		-	-	-	-		-	-	-	-
11		2	54	30	86		2	31	28	61		4	44	41	89

## Sheet: Bioassay
Insecticide	Strain	Dose (ug/ml)	Replicate	Total	Dead
Temephos	SLAB-ref	0	1	40	0
Temephos	SLAB-ref	0.0001	1	40	1
Temephos	SLAB-ref	0.0003	1	40	0
Temephos	SLAB-ref	0.0007	1	40	18
Temephos	SLAB-ref	0.001	1	40	38
Temephos	SLAB-ref	0.003	1	40	40
Temephos	SLAB-ref	0	2	39	0
Temephos	SLAB-ref	0.0001	2	40	1
Temephos	SLAB-ref	0.0003	2	40	2
Temephos	SLAB-ref	0.0007	2	40	24
Temephos	SLAB-ref	0.001	2	40	33
Temephos	SLAB-ref	0.003	2	40	40
Temephos	SR	0	1	40	0
Temephos	SR	0.001	1	40	4
Temephos	SR	0.003	1	40	9
Temephos	SR	0.007	1	40	40
Temephos	SR	0	2	40	2
Temephos	SR	0.001	2	40	3
Temephos	SR	0.003	2	40	23
Temephos	SR	0.007	2	40	38
Temephos	SR	0.01	2	40	40
Temephos	SRQ	0	1	40	0
Temephos	SRQ	0.001	1	40	0
Temephos	SRQ	0.003	1	40	1
Temephos	SRQ	0.007	1	40	16
Temephos	SRQ	0.01	1	40	31
Temephos	SRQ	0.03	1	40	35
Temephos	SRQ	0.07	1	40	40
Temephos	SRQ	0	2	40	1
Temephos	SRQ	0.001	2	40	1
Temephos	SRQ	0.003	2	40	4
Temephos	SRQ	0.007	2	40	11
Temephos	SRQ	0.01	2	40	24
Temephos	SRQ	0.03	2	40	32
Temephos	SRQ	0.07	2	40	40
